# Supplementary material for: A novel formula used for predicting hepatocellular carcinoma after the achievement of sustained virologic response by direct-acting antivirals in patients with chronic hepatitis C
Source: PLoS One. 2023 Sep 21;18(9):e0292019. doi: 10.1371/journal.pone.0292019 (PMC10513247; doi:10.1371/journal.pone.0292019)
Supplement: S1 Data — (XLSX) [file pone.0292019.s002.xlsx]

## Sheet: SVR299 cases
		(0) No (1) Yes	(1) SOF/VEL (2) GLE/PIB (4) SOFVELVOX (5) OTHER -write name	(0) No (1) Yes	(0) Female (1) Male		(1)Chinese (2)Korean (3)Japanese (4)Taiwanese (5)Vietnamese (6)Malaysian (7)OtherAsian (8)South Asian (9)White (10)Black (11) Hispanic	CKD, renal insufficiency, Cr>1.4, or eGFR<90 (0) No (1) Yes	(0)No (1)Yes	(0)No (1)Yes	(0)No (1)Yes	(0)No (1)Yes	(0)No (1)Yes	(0)No (1)Yes	(0)Negative (1)Positive	(0)Negative (1)Positive	(0)Negative (1)Positive	IU/mL	(0)No (1)Yes	(1) by biopsy (2) by fibroscan (>12.5kPA) or elastography (>1.8 m/s for US and >7kPA for MRI) (3) by radiology (nodular liver, splenomegaly, varices, ascites) (4) platelet <120 (5) clinical (ascites, varices, encephalopathy)		within 6 months of start of current DAA? (0)No (1)Mild (2)Moderate (3)Severe	within 6 months of start of current DAA? (0)No (1)Mild (2)Moderate (3) Severe	Esophageal, gastric, or other intra-abdominal varices (0)No (1)Yes	(0)No (1)Yes	(0)No (1)Yes			(0) No (1) Yes	portal Vein Thrombosis (0) No (1) Yes	(0) No (1) Yes		(0) No (1) Fibroscan/Fibrotouch (2) US elastography (3) Fibrospect/fibrotest (4) Biopsy	Stage: 0, 1, 2,3, 4, (or 0-1, 0-2, ≥2, ≥3)										Pre-Rx (IU/ml)	(0) None (1) IFN-based (2) DAA-based	(1) BOC+PEG-INF+RBV (2) TVR+PEG-INF+RBV (3) SIM+PEG+RBV (4) DCV + ASV (5) Other (please write name)	(0)Sovaldi(Sofosbuvir) (1)Harvoni(LDV/SOF) (2)Epclusa(SOF/VEL) (3)Mavyet(GLE/PIB) (4)Vosevi(SOF/VEL/VOX) (5)Zepatier( EBR/GZR) (6)DCV + ASV (7)SOF + DCV (8)Other	(0)No (1)Yes
DAA	SVR12RNA	Re-treatment	Treatment type	re treatmentSVR	Sex	BMI	Ethnicity	CKD/RI	DM	HTN	HLD	CVD	EtOH	Tobacco	HIVab	anti-HBc	HBsAg	HBVDNA	Cirrhosis	Cirrhosis Criteria	Notes	Ascites	Encephalopathy	Varices	Variceal GIB	HCC	Largest tumor size (cm)	Tumor number	Unilobar	PVT	Distant metastasis	Main or initial Rx	Fibrosis test	Fibrosis results	Ⅳコラーゲン	ヒアルロン酸	M2BPGi	lnIVコラ	lnHA	lnM2	new formula	new formula≥-0.645:1	HCV Genotype	HCV RNA	PriorRx	Prior DAA	Treatment Type	RBV	WBC
DCV ASV	0	0			1	22.9854	3	1	0	0	0	0	1	0	.	na	0	na	0			0	0	0	0	0							0		6.6	306.5	2.01	1.88707	5.72522	0.698135	-0.166906	1	1b	5.5	0	naïve	DCV+ASV	0	3770
DCV ASV	0	0			1	21.8876	3	0	0	0	0	0	0	0	na	na	na	na	0			0	0	0	0	0							0		4.2	76.5	1.51	1.43508	4.33729	0.41211	-1.72973	0	1b	4.7	0	naïve	DCV+ASV	0	3410
DCV ASV	0	0			1	20.4853	3	1	0	1	0	1	0	0	.	na	0	na	0			0	0	0	0	0							0		4.8	270.4	5.21	1.56862	5.5999	1.65058	0.414025	1	1b	4.7	0	naïve	DCV+ASV	0	3860
DCV ASV	0	0			1	18.9081	3	1	0	1	0	0	0	0	0	1	0	0	0			0	0	0	0	1	1.3	1	1	0	0	RFA	0		5.2	182.4	2.83	1.64866	5.2062	1.04028	-0.352146	1	1b	6.5	0	naïve	DCV+ASV	0	4220
DCV ASV	0	0			0	24.6034	3	1	1	1	0	0	0	0	.	na	0	na	1	4		0	0	0	0	1	18	2	1	0	0	RFA	0		8.7	410.1	15.61	2.16332	6.0164	2.74791	2.49958	1	1b	6.3	0	naïve	DCV+ASV	0	2920
DCV ASV	0	0			1	24.1893	3	0	1	1	0	0	0	1	na	na	0	na	0			0	0	0	0	0							0		7	232.8	4.37	1.94591	5.45018	1.47476	0.587247	1	1b	6.1	0	naïve	DCV+ASV	0	4150
DCV ASV	0	0			0	19.5184	3	0	0	0	0	0	0	0	.	na	0	na	0			0	0	0	0	0							0		5.6	117.2	4.58	1.72277	4.76388	1.5217	0.0162439	1	1b	6.7	0	naïve	DCV+ASV	0	5220
DCV ASV	0	0			0	24.8777	3	1	0	0	0	0	0	0	.	na	0	na	0			0	0	0	0	0							0		4.6	335.7	4.08	1.52606	5.81622	1.4061	0.21683	1	1b	5.5	0	naïve	DCV+ASV	0	4440
DCV ASV	0	0			0	21.9516	3	1	1	0	0	0	0	0	0	0	0	0	0			0	0	0	0	0							0		4.5	63.4	1.83	1.50408	4.14946	0.604316	-1.54261	0	1b	5.1	0	naïve	DCV+ASV	0	3090
DCV ASV	0	0			1	20.0546	3	1	0	1	0	0	1	0	.	na	0	na	1	3		0	0	0	0	0							0		13	485.5	5.1	2.56495	6.18518	1.62924	1.86079	1	1b	6	1	PEG-IFN	DCV+ASV	0	4330
DCV ASV	0	1	SOF/LDV	1	0	25.5367	3	1	0	1	0	0	1	0	na	na	0	na	0			0	0	0	0	0							1	4.9	4.1	79	1.68	1.41099	4.36945	0.518794	-1.62687	0	1b	6.6	0	naïve	DCV+ASV	0	5810
DCV ASV	0	0			1	18.1303	3	1	1	1	1	0	1	1	0	na	0	na	0			0	0	0	0	0							0		5.7	350.2	2.37	1.74047	5.8585	0.86289	-0.0916138	1	1b	5.1	0	naïve	DCV+ASV	0	4490
DCV ASV	0	0			1	22.0241	3	1	0	0	0	0	0	0	.	na	0	na	0			0	0	0	0	1	na	na	na	na	na	na	0		7.8	458.6	1.9	2.05412	6.12818	0.641854	0.179672	1	1b	5.9	1	PEG-IFN	DCV+ASV	0	3340
DCV ASV	0	0			1	28.1337	3	1	0	1	0	0	unknown	unknown	na	na	0	na	1	4	plt	0	0	0	0	0							0		6.5	182.7	1.78	1.8718	5.20785	0.576613	-0.586752	1	1b	5.9	0	naïve	DCV+ASV	0	3560
DCV ASV	0	0			0	21.2874	3	1	0	0	0	0	0	0	na	na	0	na	0			0	0	0	0	1	1.7	1	1	0	0	RFA	0		5	186.5	11.92	1.60944	5.22843	2.47822	1.15097	1	1b	4.8	0	naïve	DCV+ASV	0	5540
DCV ASV	0	0			0	21.7778	3	1	1	1	0	0	0	unknown	0	na	0	na	0			0	0	0	0	0							0		5.5	387.7	3.18	1.70475	5.96023	1.15688	0.234524	1	1b	4.4	0	naïve	DCV+ASV	0	4090
DCV ASV	0	0			0	19.3878	3	1	0	1	0	1	0	0	.	na	0	na	0			0	0	0	0	0							0		5.1	381.5	0.7	1.62924	5.94411	-0.356675	-1.47999	0	1b	6.2	0	naïve	DCV+ASV	0	3840
DCV ASV	0	0			1	17.2947	3	0	1	1	0	0	1	0	.	na	0	na	0			0	0	0	0	0							0		4.9	75.1	5.42	1.58924	4.31882	1.6901	-0.19354	1	1b	4.5	0	naïve	DCV+ASV	0	3270
DCV ASV	0	0			0	21.8929	3	1	0	1	0	0	0	0	.	na	0	na	0			0	0	0	0	0							0		3.4	39.5	1.23	1.22378	3.6763	0.207014	-2.54305	0	1b	6.5	1	PEG RBV	DCV+ASV	0	3140
DCV ASV	0	0			0	26.238	3	1	0	1	0	0	1	0	.	na	0	na	0			0	0	0	0	0							0		5.7	166.9	2.35	1.74047	5.11739	0.854415	-0.490497	1	1b	7.1	2	TVR	DCV+ASV	0	6780
DCV ASV	0	0			1	25.3836	3	1	1	0	1	0	0	1	.	na	0	na	0			0	0	0	0	0							0		3.3	34.9	1.1	1.19392	3.55249	0.0953102	-2.76239	0	1b	6.2	1	PEG RBV	DCV+ASV	0	7660
DCV ASV	0	0			0	20.8117	3	1	0	1	0	0	0	0	na	na	na	na	0			0	0	0	0	0							0		3.9	67	1.97	1.36098	4.20469	0.678034	-1.60162	0	1b	6.9	1	PEG-IFN	DCV+ASV	0	1830
DCV ASV	0	0			1	26.5731	3	1	1	1	0	0	1	0	na	na	0	na	0			0	0	0	0	0							0		4.3	22.2	0.9	1.45862	3.10009	-0.105361	-2.90624	0	1b	4.7	0	naïve	DCV+ASV	0	8080
DCV ASV	0	0			0	24.9988	3	0	0	1	0	0	0	0	.	na	0	na	0			0	0	0	0	0							0		5.7	314.2	4.46	1.74047	5.75003	1.49515	0.527213	1	1b	6.3	0	naïve	DCV+ASV	0	4390
DCV ASV	0	0			0	19.7899	3	1	1	1	0	1	0	0	.	na	0	na	0			0	0	0	0	0							0		6.7	142.8	4.8	1.90211	4.96145	1.56862	0.379428	1	1b	5.8	0	naïve	DCV+ASV	0	3610
DCV ASV	0	0			1	22.0386	3	1	0	1	0	0	1	0	na	na	0	na	0			0	0	0	0	0							0		4.3	301.1	2.5	1.45862	5.70744	0.916291	-0.442625	1	1b	5.7	0	naïve	DCV+ASV	0	8030
DCV ASV	0	0			1	22.1797	3	1	0	1	1	0	1	1	.	na	0	na	0			0	0	0	0	0							1	5.8	4.2	54.9	3.13	1.43508	4.00551	1.14103	-1.12503	0	1b	5.1	0	naïve	DCV+ASV	0	5310
DCV ASV	0	0			1	28.089	3	0	1	0	0	0	0	1	.	na	0	na	1	4		0	0	0	0	0							0		9.2	606.1	2.67	2.2192	6.40704	0.982078	0.882539	1	1b	5.7	1	PEG RBV	DCV+ASV	0	3900
DCV ASV	0	0			1	20.2985	3	1	1	0	0	0	0	1	na	na	0	na	0			0	0	0	0	0							0		4.9	43.7	2.01	1.58924	3.77735	0.698135	-1.53876	0	1b	7.2	0	naïve	DCV+ASV	0	5750
DCV ASV	0	0			0	19.8823	3	1	0	1	0	0	0	0	na	na	0	na	1	3	splenomegaly	0	0	1	0	0							1	26.3	9.4	691.4	15.15	2.24071	6.53872	2.718	2.83258	1	1b	5.3	1	PEG RBV	DCV+ASV	0	4100
DCV ASV	0	1	VKR	1	1	20.9037	3	1	1	1	0	0	0	0	0	na	0	na	0			0	0	0	0	0							0		4.8	66.4	1.1	1.56862	4.1957	0.0953102	-1.98717	0	1b	6.3	0	naïve	DCV+ASV	0	8410
DCV ASV	0	0			0	23.5294	3	1	1	1	0	1	1	0	.	na	0	na	0			0	0	0	0	0							0		4.1	62.8	2.43	1.41099	4.13996	0.887891	-1.35302	0	1b	5.3	1	PEG-IFN	DCV+ASV	0	5330
DCV ASV	0	0			1	28.0464	3	1	1	1	0	0	0	1	0	0	0	na	0			0	0	0	0	0							1	6.6	3.6	19.4	1.15	1.28093	2.96527	0.139762	-2.92229	0	1b	6.3	0	naïve	DCV+ASV	0	8030
DCV ASV	0	0			0	23.8281	3	1	0	1	0	0	0	0	na	na	0	na	0			0	0	0	0	0							0		4.7	108.8	3.51	1.54756	4.68951	1.25562	-0.511606	1	1b	5.9	0	naïve	DCV+ASV	0	5130
DCV ASV	0	0			0	26.1719	3	1	0	0	0	0	0	0	.	na	0	na	0			0	0	0	0	0							0		5.8	193.2	0.9	1.75786	5.26373	-0.105361	-1.41925	0	1b	5.9	0	naïve	DCV+ASV	0	3210
DCV ASV	0	0			1	25.5811	3	1	1	1	0	1	1	0	.	na	0	na	0			0	0	0	0	0							0		5	35.9	1.8	1.60944	3.58074	0.587787	-1.73658	0	1b	6.4	0	naïve	DCV+ASV	0	6440
DCV ASV	0	0			1	19.2277	3	0	1	1	0	0	0	0	.	na	0	na	0			0	0	0	0	0							1	15.1	6.6	298.8	0.4	1.88707	5.69977	-0.916291	-1.90611	0	1b	6.8	0	naïve	DCV+ASV	0	5120
DCV ASV	0	0			1	27.6817	3	0	0	0	0	0	0	0	na	na	0	na	0			0	0	0	0	0							1	14.3	5	81.9	6.02	1.60944	4.4055	1.79509	-0.0121546	1	1b	6.4	0	naïve	DCV+ASV	0	5200
DCV ASV	0	0			0	20.9644	3	1	0	0	0	0	1	0	na	na	0	na	0			0	0	0	0	0							1	8.4	4.1	75.5	1.63	1.41099	4.32413	0.48858	-1.683	0	1b	6.3	0	naïve	DCV+ASV	0	3000
DCV ASV	0	0			0	21.5341	3	1	0	0	0	0	0	0	.	na	0	na	0			0	0	0	0	0							0		4.1	68.8	2.12	1.41099	4.2312	0.751416	-1.45091	0	1b	5.9	1	PEG RBV	DCV+ASV	0	5420
DCV ASV	0	0			1	23.6142	1	0	1	0	0	0	0	0	na	na	na	na	0			0	0	0	0	0							1	16.8	6.6	76	17.44	1.88707	4.33073	2.85877	1.40931	1	1b	5.5	1	PEG-IFN	DCV+ASV	0	3590
EBV GZR	0	0			1	17.8658	3	1	0	0	0	0	0	0	na	0	0	na	0			0	0	0	0	0							0		8.1	230.3	1.77	2.09186	5.43938	0.57098	-0.214394	1	1b	6.8	0	naïve	EBVGZR	0	4560
EBV GZR	0	0			1	17.5464	3	1	1	1	1	0	1	1	0	0	0	na	1	2	50.5	0	0	0	0	0							1	50.5	9	247.8	5.58	2.19722	5.51262	1.71919	1.17442	1	1b	6.2	0	naïve	EBVGZR	0	4960
EBV GZR	0	0			0	23.9636	3	1	0	1	0	0	0	0	na	na	0	na	1	3	ascites, varices	0	1	1	0	1	2	1	0	0	0	ope	1	39.7	7.8	529.2	4.83	2.05412	6.27137	1.57485	1.25236	1	1b	5.1	0	naïve	EBVGZR	0	2560
EBV GZR	0	0			1	21.6939	3	1	0	1	0	0	1	1	na	1	0	na	1	2	29.9	0	0	0	0	0							1	29.9	6.6	1000	7.79	1.88707	6.90776	2.05284	1.90329	1	1b	6.1	0	naïve	EBVGZR	0	4180
EBV GZR	0	1	GP	1	0	na	3	1	0	0	0	0	0	0	na	0	0	na	0			0	0	0	0	0							1	5.4	4.1	66.2	2.26	1.41099	4.19268	0.815365	-1.40281	0	1b	5.2	0	naïve	EBVGZR	0	4000
EBV GZR	0	0			1	na	3	1	1	1	0	0	0	1	na	1	0	0	0			0	0	0	0	0							1	21.3	4.5	36.9	1.56	1.50408	3.60821	0.444686	-1.99796	0	1b	7.2	0	naïve	EBVGZR	0	7400
EBV GZR	0	0			0	20.5282	3	1	0	0	0	0	0	0	na	na	0	na	0			0	0	0	0	0							1	4	2.1	56.1	2.2	0.741937	4.02714	0.788457	-2.29877	0	1b	6.7	1	IFN	EBVGZR	0	2900
EBV GZR	0	0			1	na	3	0	0	0	0	0	0	1	na	1	0	na	0			0	0	0	0	0							1	10.7	5.9	35.8	2.43	1.77495	3.57795	0.887891	-1.22425	0	1b	6.7	0	naïve	EBVGZR	0	4070
EBV GZR	0	0			0	22.9398	3	1	1	0	0	0	0	1	na	na	na	na	0			0	0	0	0	0							1	4	3.2	22.6	0.91	1.16315	3.11795	-0.0943107	-3.22954	0	1b	6.2	0	naïve	EBVGZR	0	6090
EBV GZR	0	0			0	22.4766	3	0	0	1	0	0	1	0	na	na	0	na	0			0	0	0	0	0							1	3.9	4.7	94.3	1.8	1.54756	4.54648	0.587787	-1.30075	0	1b	5.7	0	naïve	EBVGZR	0	5150
EBV GZR	0	0			1	27.0416	3	1	0	1	0	0	0	0	na	0	0	na	0			0	0	0	0	0							1	8.1	7.8	93.4	3.48	2.05412	4.53689	1.24703	-0.0104094	1	1b	5.8	0	naïve	EBVGZR	0	5520
EBV GZR	0	0			1	20.7157	3	1	0	1	1	1	0	0	NA	0	0	NA	0			0	0	0	0	0							1	4.4	2.9	87.7	0.59	1.06471	4.47392	-0.527633	-3.0943	0	1b	5.9	0	naïve	EBVGZR	0	3690
EBV GZR	0	0			0	20.4748	3	0	0	0	0	0	0	0	na	na	0	na	0			0	0	0	0	0							1	4.1	4.5	16	1.14	1.50408	2.77259	0.131028	-2.77279	0	1b	6.2	0	naïve	EBVGZR	0	3400
EBV GZR	0	0			0	na	3	1	0	0	0	0	0	0	na	0	0	na	0			0	0	0	0	0							1	8.3	2.9	40.8	0.82	1.06471	3.70868	-0.198451	-3.14492	0	1b	6.4	0	naïve	EBVGZR	0	5190
EBV GZR	0	0			0	na	3	1	1	0	1	1	0	0	na	0	0	na	0			0	0	0	0	0							1	5.7	3.7	142	1.53	1.30833	4.95583	0.425268	-1.53811	0	1b	6.2	0	naïve	EBVGZR	0	7900
EBV GZR	0	0			1	19.0548	3	1	0	0	0	0	1	1	0	1	0	na	0			0	0	0	0	0							1	6.1	5.7	125.2	0.79	1.74047	4.82991	-0.235722	-1.80707	0	1b	6.3	0	naïve	EBVGZR	0	4120
EBV GZR	0	0			0	22.3674	3	1	0	0	0	0	0	0	0	na	0	na	0			0	0	0	0	0							1	5.9	6.1	235.8	4.17	1.80829	5.46298	1.42792	0.383437	1	1b	7.4	0	naïve	EBVGZR	0	4320
EBV GZR	0	0			0	24.019	3	1	0	0	0	0	0	0	na	0	0	na	0			0	0	0	0	0							1	8	14.4	224.8	4	2.66723	5.41521	1.38629	1.31534	1	1b	6.7	1	naïve	EBVGZR	0	5020
EBV GZR	0	0			1	20.0286	3	1	0	0	0	0	0	1	na	0	0	na	0			0	0	0	0	0							1	6.6	6	976.3	1.93	1.79176	6.88377	0.65752	0.287943	1	1b	6.4	0	naïve	EBVGZR	0	4500
EBV GZR	0	0			1	19.9594	3	1	1	1	0	0	0	1	0	1	0	na	1	3	ascites	1	0	1	1	0							0		8.3	211.5	4.88	2.11626	5.35422	1.58515	0.853397	1	1b	6.1	0	naïve	EBVGZR	0	5050
EBV GZR	0	0			1	21.3593	3	1	0	1	0	1	1	1	na	1	0	na	1	5		0	0	0	0	1	2.5	1	1	0	0	TACE	0		5.8	359.7	8.52	1.75786	5.88527	2.14242	1.31056	1	1b	6.3	0	naïve	EBVGZR	0	3600
EBV GZR	0	0			1	23.9511	3	1	0	0	0	0	1	0	na	na	0	na	1	3	varices, splenomegaly	0	0	1	1	0							1	8.8	9.3	149.9	6.62	2.23001	5.00997	1.8901	1.13095	1	1b	5.8	0	naïve	EBVGZR	0	2670
EBV GZR	0	0			0	26.8352	3	1	0	1	0	0	0	0	na	0	0	na	0			0	0	0	0	0							1	10.2	3.5	50.8	1.61	1.25276	3.9279	0.476234	-2.08911	0	1b	5.9	0	naïve	EBVGZR	0	5240
EBV GZR	0	0			1	na	3	1	0	0	0	0	1	0	na	0	0	na	0			0	0	0	0	0							1	4.3	3.3	113.8	0.56	1.19392	4.73444	-0.579818	-2.8624	0	1b	6.4	0	naïve	EBVGZR	0	4680
EBV GZR	0	0			0	na	3	0	1	0	0	0	0	1	na	0	0	na	0			0	0	0	0	0							1	8.3	4.5	120.3	1.61	1.50408	4.78999	0.476234	-1.34262	0	1b	5.9	0	naïve	EBVGZR	0	4550
EBV GZR	0	0			0	17.7845	3	1	0	0	0	0	1	0	na	na	0	na	0			0	0	0	0	0							0		17.1	462.5	4.54	2.83908	6.13665	1.51293	2.03056	1	1b	5.9	0	naïve	EBVGZR	0	4100
EBV GZR	0	0			1	24.4031	3	1	0	1	0	0	1	1	na	0	0	na	0			0	0	0	0	0							1	6.3	4.2	37	2.38	1.43508	3.61092	0.8671	-1.62542	0	1	6.3	0	naïve	EBVGZR	0	5100
EBV GZR	0	0			0	25.5	3	0	0	0	0	0	1	0	na	0	0	na	0			0	0	0	0	0							1	3.7	3.7	51	0.62	1.30833	3.93183	-0.478036	-3.04236	0	1a	5.7	0	naïve	EBVGZR	0	4200
EBV GZR	0	0			0	27.0258	3	1	0	0	0	0	0	0	na	0	0	na	0			0	0	0	0	0							1	5.3	3.7	62.9	1.83	1.30833	4.14155	0.604316	-1.77502	0	1	6.7	1	IFN	EBVGZR	0	5200
EBV GZR	0	0			1	na	3	0	0	0	0	0	1	0	na	0	0	na	1	4	96	0	0	0	0	0							0		8.8	208.9	3.71	2.17475	5.34186	1.31103	0.62207	1	1	6.5	0	naïve	EBVGZR	0	4200
EBV GZR	0	0			1	21.2843	3	1	1	1	0	0	1	1	0	1	0	na	0			0	0	0	0	0							1	6.9	9.6	209.7	2.73	2.26176	5.34568	1.0043	0.397641	1	1	6.7	0	naïve	EBVGZR	0	4300
EBV GZR	0	0			0	22.5316	3	1	0	1	0	0	0	0	na	na	0	na	0			0	0	0	0	0							1	3.7	4.5	44.5	0.67	1.50408	3.79549	-0.400478	-2.80293	0	1b	6.3	1	IFNβ治験	EBVGZR	0	4400
EBV GZR	0	0			1	24.4898	3	1	1	1	0	0	1	1	NA	1	0	NA	1	2	13.3	0	0	0	0	0							1	13.3	6.6	673.9	9.53	1.88707	6.51308	2.25444	1.91121	1	1b	7.1	0	naïve	EBVGZR	0	2630
EBV GZR	0	0			1	23.4236	3	1	1	1	0	0	1	0	na	na	na	na	0			0	0	0	0	0							1	5.9	3.6	33.8	0.75	1.28093	3.52046	-0.287682	-3.0872	0	1b	5.5	0	naïve	EBVGZR	0	3710
EBV GZR	0	0			0	22.828	3	1	0	0	0	0	0	0	na	na	0	na	0			0	0	0	0	0							0		4.1	49.7	0.9	1.41099	3.906	-0.105361	-2.53786	0	1b	6.3	0	naïve	EBVGZR	0	3200
EBV GZR	0	0			1	24.1759	3	1	0	0	0	0	0	1	na	na	0	na	0			0	0	0	0	0							1	5.4	4.4	72.1	2.72	1.4816	4.27805	1.00063	-1.07752	0	1b	5.9	0	naïve	EBVGZR	0	4620
GP	0	0			1	18.4273	3	1	1	1	0	0	0	0	0	na	0	na	1	2		0	0	0	0	1	1.1	1	0	0	0	OPE	1	15.1	6.9	417.4	3.82	1.93152	6.03404	1.34025	0.733789	1	1b	5.8	0	naïve	GP	0	3280
GP	0				1	23.7827	3	1	1	1	0	0	1	0	na	0	0	na	1	4		0	0	0	0	1	10	3	1	0	0	TACE	1	25.7	8.8	231.9	9.79	2.17475	5.44631	2.28136	1.71429	1	1	4.9	0	naïve	GP	0	2700
GP	0	0			1	23.8327	3	1	0	0	0	0	0	0	0	na	0	na	1	2		0	0	na	0	1	1.9	1	0	0	0	RFA	1	17.6	6.3	182.5	3.93	1.84055	5.20675	1.36864	0.222907	1	1b	7	2	SOF/LDV	GP	0	3880
GP	0				1	21.5806	3	0	1	1	0	0	1	1	na	0	0	na	1	4		0	0	0	0	0							1	22.8	7.9	203.7	9.86	2.06686	5.31665	2.28849	1.52791	1	2b	4.3	0	naïve	GP	0	5970
GP	0	0			1	25.96	3	1	0	1	0	0	1	0	0	0	0	na	0			0	0	na	0	0							1	15.1	3.8	205.1	1.48	1.335	5.3235	0.392042	-1.34914	0	2	4.9	0	naïve	GP	0	3420
GP	0				0	21.8445	3	1	0	0	0	0	0	0	na	1	0	na	1	4		0	0	0	0	1	43	2	1	0	0	TACE	1	14.8	9.8	1337.8	5.82	2.28238	7.19878	1.7613	2.20565	1	1	6.9	0	naïve	GP	0	3700
GP	0				1	22.9761	3	1	1	1	0	0	0	0	na	0	0	na	0			0	0	0	0	1	30	2	0	0	0	OPE	1	4.7	9.6	174.7	4.51	2.26176	5.16307	1.5063	0.838222	1	1b	5.6	0	naïve	GP	0	6900
GP	0	0			1	29.237	3	1	0	0	0	0	0	0	0	1	0	0	1	4		0	0	1	0	0							1	23.4	12.4	741	8.75	2.5177	6.608	2.16905	2.60516	1	1a/2b	6.2	0	naïve	GP	0	4930
GP	0	0			1	15.2447	3	0	0	1	0	0	1	1	na	0	0	na	0			0	0	0	0	0							1	5.4	6.4	110.7	4.13	1.8563	4.70682	1.41828	0.0313713	1	2a	4.2	0	0	GP	0	4900
GP	0				0	na	3	1	0	1	0	0	0	0	na	1	0	na	0			0	0	0	0	0							1	8.1	3.9	72.8	2.14	1.36098	4.28772	0.760806	-1.46946	0	1b	6.6	0	naïve	GP	0	3900
GP	0				0	20.5442	3	1	0	1	0	0	0	0	na	0	0	na	1	5		0	0	0	0	0							1	4.8	4.4	93	6.11	1.4816	4.5326	1.80993	-0.0784901	1	2	4.9	0	naïve	GP	0	2700
GP	0				0	29.6158	3	1	0	0	0	0	0	1	na	na	0	na	1	4		0	0	1	0	0							1	66.4	17.8	539	10.91	2.8792	6.28972	2.38968	3.0951	1	1b	6.4	0	naïve	GP	0	4900
GP	0	0			0	23.0222	3	1	0	0	0	0	0	0	0	0	0	na	1	3		0	0	0	0	0							1	11.7	6.6	1804.3	6.9	1.88707	7.49793	1.93152	2.08403	1	1	5.6	0	naïve	GP	0	5000
GP	0				1	na	3	0	0	0	0	0	1	1	na	0	0	na	0			0	0	0	0	0							1	5	5.9	45.7	0.87	1.77495	3.8221	-0.139262	-2.19385	0	1b	5.3	0	naïve	GP	0	3900
GP	0	0			1	27.94	3	1	1	0	0	0	0	0	0	0	0	na	1	2		0	0	0	0	0							1	16.3	4.4	143.9	2.58	1.4816	4.96912	0.947789	-0.770506	0	2a	4.9	0	naïve	GP	0	4550
GP	0	0			0	22.3596	3	0	0	0	0	0	1	0	0	na	0	na	0			0	0	0	0	0							1	5.8	4.2	21.3	1.14	1.43508	3.05871	0.131028	-2.70274	0	1b	6.1	0	naïve	GP	0	8430
GP	0	0			1	22.8906	3	1	0	0	0	0	0	0	0	0	0	ma	1	4		0	0	na	0	0							1	6.2	6	1538.7	9.23	1.79176	7.33869	2.22246	2.20015	1	2a	5.1	0	naïve	GP	0	3780
GP	0	0			1	19.7179	3	1	0	0	0	0	1	1	0	1	0	0	1	3		0	0	0	0	1	2	1	1	0	0	OPE	1	7.9	5.9	72.5	2.92	1.77495	4.28359	1.07158	-0.656716	0	1b	5.7	0	naïve	GP	0	3900
GP	0	0			1	31.1	3	1	0	0	0	0	1	0	0	na	0	na	0			0	0	na	0	0							0		5.2	121.1	1.51	1.64866	4.79662	0.41211	-1.2391	0	2a	5.7	0	naïve	GP	0	5290
GP	0	0			0	17.1163	3	1	1	0	0	0	0	0	0	na	0	na	0			0	0	na	0	0							1	9.5	6.3	88.8	3.61	1.84055	4.48639	1.28371	-0.246796	1	2b	5.2	0	naïve	GP	0	3150
GP	0				0	18.6453	3	1	0	0	0	0	1	0	na	0	0	na	0			0	0	0	0	0							1	3.8	4.4	16.9	0.54	1.4816	2.82731	-0.616186	-3.56899	0	2a	4.3	0	naïve	GP	0	4440
GP	0	0			0	na	3	0	0	0	0	0	0	0	0	na	0	na	0			0	0	na	0	0							1	5	4.8	64	0.74	1.56862	4.15888	-0.301105	-2.4303	0	2b	7.4	0	naïve	GP	0	6980
GP	0	0			1	21.875	3	0	0	0	0	0	0	0	0	1	0	na	0			0	0	na	0	0							1	4.3	3.9	81.6	0.58	1.36098	4.40183	-0.544727	-2.80505	0	2a	6.9	2	OMV/PTV/r/RBV	GP	0	13260
GP	0	0			0	24.1217	3	1	0	1	0	0	0	0	na	na	0	na	0			0	0	na	0	0							1	4.7	4.4	71.9	1.66	1.4816	4.27528	0.506818	-1.60687	0	2a	5	0	naïve	GP	0	3570
GP	0	0			1	23.939	3	1	0	0	0	0	1	0	0	1	0	na	0			0	0	na	0	0							1	4.8	5	254	2.47	1.60944	5.53733	0.904218	-0.369148	1	2a	2.9	0	naïve	GP	0	4950
GP	0				0	29.1556	3	1	0	1	0	0	0	0	na	0	0	na	1	5		0	0	0	0	0							1	8.8	6.3	723.9	2.7	1.84055	6.58465	0.993252	0.546395	1	1b	5.7	0	naïve	GP	0	4800
GP	0	0			1	21.4123	3	0	0	0	0	0	0	0	0	1	0	0	1	2		0	0	na	0	0							1	12.3	4.7	239.1	1.08	1.54756	5.47688	0.076961	-1.35743	0	1b/3a	5	0	naïve	GP	0	8120
GP	0	0			1	27.2997	3	1	1	1	0	0	0	0	na	na	0	na	1	1		0	0	0	0	0							1	14.8	5.7	55.9	4.04	1.74047	4.02356	1.39624	-0.486636	1	2a	7.2	0	naïve	GP	0	1920
GP	0	0			1	24.58	3	1	1	1	1	0	1	0	0	0	0	na	0			0	0	0	0	0							1	5.3	5.3	42.3	1.29	1.66771	3.74479	0.254642	-1.93848	0	2a	6.8	0	naïve	GP	0	5630
GP	0				0	na	3	0	0	0	0	0	0	0	na	0	0	na	0			0	0	0	0	0							1	3.1	2.4	14.6	1.46	0.875469	2.68102	0.378436	-3.28944	0	1b	6.4	1	PＲ⇒VPR	GP	0	5360
GP	0	0			1	20.83	3	1	0	0	0	0	0	0	0	na	0	na	1	2		0	0	1	0	0							1	14.4	7.7	323.7	7.64	2.04122	5.77982	2.0334	1.46895	1	2	4.9	0	naïve	GP	0	4350
GP	0				1	33.6949	3	0	0	0	0	0	1	1	na	na	0	na	1	4		0	0	0	0	0							1	na	4.8	106.7	1.23	1.56862	4.67002	0.207014	-1.61826	0	2a	6.4	0	naïve	GP	0	4600
GP	0				1	na	3	0	0	1	0	0	1	1	na	0	0	na	0			0	0	0	0	0							1	10.2	5.2	86.8	1.45	1.64866	4.46361	0.371564	-1.45761	0	1b	6.6	0	naïve	GP	0	5960
GP	0	0			1	31.3075	3	1	1	1	0	0	0	1	0	0	0	na	1	3		0	0	0	0	1	1.9	1	1	0	0	RFA	1	12.2	7.4	474.2	2.7	2.00148	6.16163	0.993252	0.511529	1	1	6.6	1	IFN	GP	0	5200
GP	0	0			1	21.2245	3	0	0	0	0	0	0	0	0	na	0	na	1	4		0	0	na	0	0							1	20	9.7	367.4	5.58	2.27213	5.90645	1.71919	1.4689	1	1b	6.3	0	naïve	GP	0	4240
GP	0	0			1	24.0955	3	1	0	1	0	0	0	0	0	1	0	na	0			0	0	na	0	0							1	4.8	3.6	38.9	0.94	1.28093	3.66099	-0.0618754	-2.77189	0	2b	7.2	0	naïve	GP	0	5570
GP	0				1	21.8277	3	0	1	0	0	0	1	0	na	0	0	na	0			0	0	0	0	0							1	10.4	7.6	159.8	3.75	2.02815	5.07392	1.32176	0.321661	1	2b	5.3	0	naïve	GP	0	3570
GP	0	0			0	24.91	3	1	0	0	0	0	0	0	0	0	0	na	0			0	0	na	0	0							1	12.3	8.1	422.5	2.38	2.09186	6.04619	0.8671	0.42134	1	2a	5.2	0	naïve	GP	0	4070
GP	0	0			1	22.4813	3	1	0	0	0	0	0	0	0	na	0	na	1	4		0	0	na	0	1	不詳						0		9.2	267.3	2.93	2.2192	5.58837	1.075	0.551252	1	3a	7	0	naïve	GP	0	3670
GP	0				1	17.8877	3	1	0	0	0	0	1	0	na	0	0	na	0			0	0	0	0	0							1	6.8	6.7	155.6	0.89	1.90211	5.04729	-0.116534	-1.37684	0	2b	6.4	0	naïve	GP	0	4900
GP	0				0	23.1293	3	1	0	1	0	1	0	0	na	1	0	na	1	4		0	0	0	0	0							1	7.2	5.7	130.3	1.73	1.74047	4.86984	0.548121	-0.948139	0	2b	4.8	0	naïve	GP	0	4000
GP	0				0	25	3	1	0	0	0	0	0	0	na	0	0	na	0			0	0	0	0	0							1	3	4.1	70.8	1.12	1.41099	4.25986	0.113329	-2.11795	0	2b	6.9	0	naïve	GP	0	3800
GP	0				1	24.0346	3	0	1	1	0	0	1	1	na	na	0	na	0			0	0	0	0	0							0		4.4	140.6	2.3	1.4816	4.94592	0.832909	-0.905516	0	2a	5.3	0	naïve	GP	0	6900
GP	0	0			0	20.5389	3	1	0	0	0	0	0	0	0	1	0	na	1	4		0	0	1	0	0							0		7.5	192.3	4.33	2.0149	5.25906	1.46557	0.557332	1	1b	6.3	2	DCV/ASV	GP	0	4910
GP	0				0	na	3	0	0	1	0	0	1	1	na	1	0	na	0			0	0	0	0	0							1	12.8	8.6	224.6	3.63	2.15176	5.41432	1.28923	0.610077	1	2a	6.7	2	OMV/PTV/r/RBV	GP	0	3900
GP	0				1	na	2	1	0	0	0	0	0	0	na	0	0	na	1	4		0	0	0	0	0							0		5.8	109.4	1.67	1.75786	4.69501	0.512824	-1.05755	0	2	6.1	0	naïve	GP	0	2500
GP	0				1	na	3	0	0	1	0	0	1	1	na	na	0	na	0			0	0	0	0	0							1	7.9	5.4	55.4	1.54	1.6864	4.01458	0.431782	-1.58541	0	2	5.8	0	naïve	GP	0	6000
GP	0	0			1	24.1041	3	0	0	0	0	0	0	0	0	0	0	na	1	4		0	0	0	0	1	1.5	1	1	0	0	OPE	0		10.2	148.9	5.47	2.32239	5.00327	1.69928	1.03116	1	1b	6.1	0	naïve	GP	0	4800
GP	0	0			1	23.1636	3	1	1	0	0	0	0	1	na	na	0	na	0			0	0	0	0	0							1	4.8	3.9	72.9	2.04	1.36098	4.28909	0.71295	-1.5199	0	1	6.7	0	naïve	GP	0	5200
GP	0				1	na	3	1	0	1	0	0	1	0	na	0	0	na	0			0	0	0	0	0							1	7.6	5.2	98	2.38	1.64866	4.58497	0.8671	-0.864041	0	1b	7	1	IFN	GP	0	4610
GP	0	0			0	24.1147	3	1	0	0	0	0	0	0	na	0	0	na	1	3		0	0	0	0	0							1	8.8	6.5	308.7	2.79	1.8718	5.73237	1.02604	0.169586	1	1	6.5	0	naïve	GP	0	3900
GP	0				1	19.3065	3	1	1	1	0	0	1	1	na	0	0	na	1	4		0	0	0	0	1	33	1	1	0	0	OPE	1	18.8	10.5	233.4	4.48	2.35138	5.45275	1.49962	1.08795	1	1b	6.5	0	naïve	GP	0	4900
GP	0	0			1	18.7644	3	1	0	1	0	0	0	0	0	1	0	na	1	4		0	0	0	0	0							1	7.3	6.7	231.5	3.62	1.90211	5.44458	1.28647	0.331947	1	2a	4.2	0	naïve	GP	0	3910
GP	0				1	24.0346	3	1	0	0	0	0	0	1	na	0	0	na	1	1		0	0	0	0	1	51	1	1	0	0	OPE	4	F4	4.4	61.7	0.89	1.4816	4.12228	-0.116534	-2.3537	0	2a	6.5	0	naïve	GP	0	7910
GP	0				0	25.823	3	1	0	1	0	0	0	0	na	1	0	na	0			0	0	0	0	0							1	9.5	5.5	52.6	1.58	1.70475	3.96272	0.457425	-1.56389	0	1	7	0	naïve	GP	0	4200
GP	0				1	23.4131	3	1	0	0	1	0	1	0	na	0	0	na	0			0	0	0	0	0							1	5.4	5.3	46.7	2.22	1.66771	3.84374	0.797507	-1.30611	0	2b	4.8	1	Peg/RBV	GP	0	7500
GP	0				0	na	3	1	0	0	1	0	0	0	na	0	0	na	0			0	0	0	0	0							1	5.3	4.3	31.9	1.44	1.45862	3.46261	0.364643	-2.21312	0	1	6.1	0	naïve	GP	0	6400
GP	0	0			1	23.6541	3	1	0	1	1	0	1	0	0	0	0	na	0			0	0	na	0	0							1	5.2	3.8	37.5	2.43	1.335	3.62434	0.887891	-1.71283	0	2b	3.9	2	SOF/RBV	GP	0	7460
GP	0				1	21.6788	3	1	0	0	0	0	0	1	na	0	0	na	0			0	0	0	0	0							0		2.9	27.4	0.44	1.06471	3.31054	-0.820981	-4.01983	0	2b	6.4	0	naïve	GP	0	5100
GP	0	0			0	22.8329	3	1	0	1	1	0	0	0	0	0	0	na	0			0	0	na	0	0							1	2.6	2.5	103.7	0.73	0.916291	4.6415	-0.314711	-2.9516	0	1b	6	2	OMV/PTV/r	GP	0	3960
GP	0	0			0	na	3	1	0	1	0	0	1	0	na	0	0	na	0			0	0	0	0	0							1	3.2	3.7	28.2	0.74	1.30833	3.33932	-0.301105	-3.16488	0	2b	6.5	0	naïve	GP	0	5900
GP	0				1	19.8347	3	1	0	1	0	0	0	0	na	na	0	na	1	4		0	0	0	0	0							0		13.8	370.8	3.76	2.62467	5.91566	1.32442	1.46281	1	1	4	0	naïve	GP	0	4500
GP	0				1	na	3	1	1	1	1	0	0	0	na	0	0	na	0			0	0	0	0	0							1	4.3	5	231.9	2.4	1.60944	5.44631	0.875469	-0.447762	1	1	5.8	0	naïve	GP	0	6700
SOF LDV	0	0	na	na	0	25.8023	3	1	0	0	0	0	0	0	.	na	-	na	1			0	0	0	0	0							1	15.7	9.6	483.5	9.01	2.26176	6.18105	2.19834	2.11347	1	1b	5.6	2	SMV	SOF/LDV	0	3500
SOF LDV	0	0	na	na	0	22.2039	3	1	0	1	0	0	0	0	.	na	-	na	0			0	0	0	0	0							1	7.8	4.7	114	3.26	1.54756	4.7362	1.18173	-0.566035	1	1b	6.3	2	3	SOF/LDV	0	5180
SOF LDV	0	0	na	na	1	23.9397	3	1	0	0	0	0	0	0	.	na	-	na	0			0	0	0	0	0							1	4.3	3.2	88.8	1.87	1.16315	4.48639	0.625938	-1.7398	0	1b	5.2	2	3	SOF/LDV	0	9030
SOF LDV	0	0	na	na	1	17.8104	3	0	0	1	0	0	0	0	.	na	-	na	0			0	0	0	0	0							1	7.3	5.7	59.5	5.09	1.74047	4.08598	1.62728	-0.206833	1	1b	5.4	2	SMV	SOF/LDV	0	3570
SOF LDV	0	0	na	na	1	22.1146	3	1	0	0	0	0	0	0	.	na	-	na	0			0	0	0	0	0							1	6.3	4.2	531.3	1.1	1.43508	6.27533	0.0953102	-1.04898	0	1b	6	2	SMV	SOF/LDV	0	5030
SOF LDV	0	0	na	na	1	20.9042	3	1	0	1	1	0	0	0	.	na	-	na	0			0	0	0	0	0							1	13.3	6	377	7.94	1.79176	5.93225	2.07191	1.29943	1	1b	6	1	PEG＋RBV	SOF/LDV	0	5230
SOF LDV	0	0	na	na	0	26.1392	3	1	0	0	0	0	0	0	.	na	-	na	0			0	0	0	0	0							1	4.9	4.1	79	1.68	1.41099	4.36945	0.518794	-1.62687	0	1b	5.9	0	naïve	SOF/LDV	0	4260
SOF LDV	0	0	na	na	0	26.8352	3	0	1	1	0	0	0	0	.	na	-	na	0			0	0	0	0	0							1	5.3	3.7	45.5	1.73	1.30833	3.81771	0.548121	-2.00543	0	1b	6.3	0	naïve	SOF/LDV	0	4510
SOF LDV	0	0	na	na	1	22.1741	3	1	0	1	0	0	0	0	.	na	-	na	0			0	0	0	0	0							1	5.7	4.1	455.3	3.84	1.41099	6.12096	1.34547	0.178144	1	1b	5.2	2	SMV	SOF/LDV	0	4800
SOF LDV	0	0			1	22.7598	3	0	0	0	0	0	0	0	0	na	0	na	0			0	0	0	0	1	2.8	1	1	0	0	ope	1	14.3	10.2	136.7	4.27	2.32239	4.91779	1.45161	0.721436	1	1b	6.4	0	naïve	SOF/LDV	0	7700
SOF LDV	0	0	na	na	1	26.9348	3	1	0	1	1	0	0	0	.	na	-	na	1	2		0	0	0	0	0							1	26.3	5.8	247.5	2.98	1.75786	5.51141	1.09192	-0.00906969	1	1b	6.5	1	PEG＋RBV	SOF/LDV	0	3310
SOF LDV	0	0	na	na	0	20.1562	3	1	0	0	0	0	0	0	.	na	-	na	0			0	0	0	0	0							1	8.8	3.9	127.6	1.21	1.36098	4.8489	0.19062	-1.78381	0	1b	6.4	0	naïve	SOF/LDV	0	4640
SOF LDV	0	1		1	0	na	3	0	0	0	0	0	0	0	na	0	0	na	0			0	0	0	0	0							0		4.7	51.8	1.33	1.54756	3.94739	0.285179	-1.93936	0	1b	6.5	0	naïve	SOF/LDV	0	3480
SOF LDV	0	0	na	na	0	20.0681	3	1	0	0	0	0	0	0	.	na	-	na	0			0	0	0	0	0							1	4	3.3	23.6	0.72	1.19392	3.16125	-0.328504	-3.42124	0	1b	6.7	0	naïve	SOF/LDV	0	4490
SOF LDV	0	0	na	na	0	20.2385	3	1	0	1	0	0	0	0	.	na	-	na	1	3		0	0	1	0	0							1	6.8	6.7	212.6	3.86	1.90211	5.35941	1.35067	0.355772	1	1b	5.1	0	naïve	SOF/LDV	0	2400
SOF LDV	0	0	na	na	0	26.205	3	0	1	1	0	0	0	0	.	na	-	na	0			0	0	0	0	0							1	5.3	3.8	28.4	2.59	1.335	3.34639	0.951658	-1.79087	0	1b	5.9	2	3	SOF/LDV	0	4680
SOF LDV	0	0	na	na	1	26.6801	3	1	0	0	0	0	0	0	.	na	-	na	0			0	0	0	0	0							1	16.6	4.9	81.8	3.02	1.58924	4.40428	1.10526	-0.773782	0	1b	6.3	2	SMV	SOF/LDV	0	5070
SOF LDV	0	0	na	na	1	24.49	3	0	0	0	1	0	1	0	.	na	-	na	0			0	0	0	0	0							0	na	6.6	76.1	2.27	1.88707	4.33205	0.81978	-0.769675	0	1b	7	0	naïve	SOF/LDV	0	5380
SOF LDV	0	0	na	na	0	21.0388	3	1	0	0	0	0	0	0	.	na	-	na	0			0	0	0	0	0							1	18.4	6.2	554	12.28	1.82455	6.31716	2.50797	2.00628	1	1b	7	0	naïve	SOF/LDV	0	4400
SOF LDV	0	0	na	na	0	23.0043	3	0	0	0	0	0	0	0	.	na	-	na	0			0	0	0	0	0							1	12.6	5	307.6	6.54	1.60944	5.7288	1.87794	0.772468	1	1b	5.7	2	SMV	SOF/LDV	0	2650
SOF LDV	0	0			1	22.8928	3	1	0	0	0	0	0	0	na	na	na	na	0			0	0	0	0	0							1	5	5.3	60.8	2.86	1.66771	4.10759	1.05082	-0.896533	0	1b	4.8	2	SMV	SOF/LDV	0	4780
SOF LDV	0	0	na	na	1	22.1063	3	1	0	0	0	0	0	0	.	na	-	na	0			0	0	1	1	0							1	69.1	10.3	1.5	3.61	2.33214	0.405465	1.28371	-1.82016	0	1b	6.2	2	SMV	SOF/LDV	0	2790
SOF LDV	0	0	na	na	0	21.8008	3	1	0	0	1	0	0	0	-	na	-	na	0			0	0	0	0	0							1	15.1	6.8	103.5	3.34	1.91692	4.63957	1.20597	-0.160271	1	1b	6.5	1	PEG＋RBV	SOF/LDV	0	3710
SOF LDV	0	0	na	na	1	18.8599	3	1	0	1	0	0	0	0	.	na	-	na	0			0	0	0	0	1	32	1	1	0	0	RFA	1	4	3.4	39.8	3.63	1.22378	3.68387	1.28923	-1.38217	0	1b	3.6	0	naïve	SOF/LDV	0	2690
SOF LDV	0	0	na	na	1	17.4449	3	1	0	0	1	0	0	0	.	na	-	na	1	2		1	0	1	1	0							1	70.6	12.2	755.1	12.75	2.50144	6.62685	2.54553	2.99857	1	1b	5.7	0	naïve	SOF/LDV	0	3380
SOF LDV	0	0	na	na	0	20.0088	3	1	0	0	0	0	0	0	.	na	-	na	0			0	0	0	0	0							1	22.1	7.5	140.4	14.45	2.0149	4.9445	2.67069	1.68015	1	1b	6.1	0	naïve	SOF/LDV	0	4720
SOF LDV	0	0	na	na	0	21.6399	3	0	0	0	0	0	0	0	.	na	-	na	0			0	0	0	0	0							1	12.8	4.3	71.9	1.83	1.45862	4.27528	0.604316	-1.52945	0	1b	6.1	0	naïve	SOF/LDV	0	7860
SOF LDV	0	0	na	na	1	20.1878	3	1	0	0	1	1	0	1	.	na	-	na	0			0	0	0	0	0							1	26.3	7.1	187.5	6.39	1.96009	5.23378	1.85473	0.896149	1	1b	5.4	0	naïve	SOF/LDV	0	4080
SOF LDV	0	0	na	na	0	21.5481	3	1	0	0	0	0	0	0	.	na	na	na	1	2		0	0	0	0	0							1	25.7	8.3	918.1	5.31	2.11626	6.82231	1.66959	1.71588	1	1b	6.9	0	naïve	SOF/LDV	0	2370
SOF LDV	0	0	na	na	1	20.2462	3	1	0	0	0	0	0	1	.	na	-	na	0			0	0	0	0	0							1	10.5	3.6	42.7	1.66	1.28093	3.7542	0.506818	-2.11493	0	1b	7.1	0	naïve	SOF/LDV	0	3200
SOF LDV	0	0	na	na	0	20.872	3	1	0	0	1	0	0	0	.	na	-	na	0			0	0	0	0	0							1	3.7	5.1	36	2.17	1.62924	3.58352	0.774727	-1.51219	0	1b	6.5	0	naïve	SOF/LDV	0	4420
SOF LDV	0	0	na	na	0	22.3549	3	1	0	0	1	0	0	0	.	na	-	na	0			0	0	0	0	0							1	4.1	2.3	52.8	1.01	0.832909	3.96651	0.00995033	-3.05681	0	1b	6.7	0	naïve	SOF/LDV	0	5170
SOF LDV	0	0	na	na	0	24.9057	3	1	0	0	0	0	0	0	.	na	-	na	0			0	0	0	0	0							1	5.6	4.2	54.5	1.29	1.43508	3.9982	0.254642	-2.07643	0	1b	6	0	naïve	SOF/LDV	0	6080
SOF LDV	0	1	GP	1	1	23.8327	3	1	0	0	0	0	0	0	.	na	-	na	0			0	0	0	0	1	unknown	unknown	unknown	unknown	1	RFA,LEN	1	17.6	6.3	182.5	3.93	1.84055	5.20675	1.36864	0.222907	1	1b	6.1	1	PEG＋RBV	SOF/LDV	0	4320
SOF LDV	0	0	na	na	1	29.3415	3	1	0	0	1	0	0	0	.	na	-	na	0			0	0	0	0	0							0	na	4.7	101	0.77	1.54756	4.61512	-0.261365	-2.17239	0	1b	4.2	0	naïve	SOF/LDV	0	7590
SOF LDV	0	0	na	na	1	21.8724	3	1	0	1	0	0	0	0	.	na	-	na	0			0	0	0	0	0							1	8.7	6.4	74.3	3.07	1.8563	4.30811	1.12168	-0.495417	1	1b	6.4	1	PEG＋RBV	SOF/LDV	0	6390
SOF LDV	0	0	na	na	1	25.64	3	1	0	1	0	0	1	0	.	na	-	na	0			0	0	0	0	0							1	7.4	4.5	55.8	0.85	1.50408	4.02177	-0.162519	-2.42953	0	1b	7.1	0	naïve	SOF/LDV	0	6120
SOF LDV	0	0	na	na	1	20.4082	3	1	1	0	0	0	0	0	.	na	-	na	0			0	0	0	0	0							1	6.6	4.6	51.6	1	1.52606	3.94352	0	-2.27133	0	1b	6.3	0	naïve	SOF/LDV	0	4060
SOF LDV	0	0			1	20.6611	3	1	0	0	0	0	0	0	na	0	0	na	1	2		0	0	0	0	0							1	25.7	5.7	57.9	1.57	1.74047	4.05872	0.451076	-1.47853	0	1b	6.9	0	naïve	SOF/LDV	0	4430
SOF LDV	0	0	na	na	0	26.7969	3	1	1	1	0	0	0	0	.	na	-	na	0			0	0	0	0	0							1	3.7	3.8	28.5	1.28	1.335	3.3499	0.24686	-2.54245	0	1b	6.8	0	naïve	SOF/LDV	0	5910
SOF LDV	0	0	na	na	0	20.8925	3	0	0	0	0	0	0	0	.	na	-	na	0			0	0	0	0	0							1	3	4.8	104.3	1.43	1.56862	4.64727	0.357674	-1.46918	0	1b	5.8	0	naïve	SOF/LDV	0	5170
SOF LDV	0	0	na	na	1	23.1143	3	1	0	0	0	0	0	0	.	na	-	na	0			0	0	0	0	0							1	4.9	5.2	40.2	1.41	1.64866	3.69387	0.34359	-1.89239	0	1b	6.5	0	naïve	SOF/LDV	0	4370
SOF LDV	0	0	na	na	0	22.5355	3	1	0	0	1	0	0	0	.	na	-	na	0			0	0	0	0	0							0	na	3.1	136.4	2.28	1.1314	4.91559	0.824175	-1.33914	0	1b	5.9	1	PEG＋RBV	SOF/LDV	0	3970
SOF LDV	0	0	na	na	1	24.5281	3	1	0	0	0	0	0	0	.	na	-	na	0			0	0	0	0	0							1	3.4	3.7	56.1	1.5	1.30833	4.02714	0.405465	-2.04777	0	1b	5.2	2	SMV	SOF/LDV	0	5040
SOF LDV	0	0	na	na	1	22.9404	3	1	0	0	0	0	0	0	.	na	-	na	0			0	0	0	0	0							1	3.3	3.6	53.1	1.74	1.28093	3.97218	0.553885	-1.94996	0	1b	6	0	naïve	SOF/LDV	0	5130
SOF LDV	0	0	na	na	1	16.1328	3	0	1	1	0	0	0	0	-	na	-	na	0			0	0	0	0	0							1	8.9	6	304.4	4.27	1.79176	5.71834	1.45161	0.523815	1	1b	6.8	2	SMV	SOF/LDV	0	3870
SOF LDV	0	0	na	na	1	25.2092	3	1	0	0	0	0	0	0	.	na	-	na	0			0	0	0	0	0							1	3.3	4.2	45.8	0.5	1.43508	3.82428	-0.693147	-3.18109	0	1b	5.5	0	naïve	SOF/LDV	0	2530
SOF RBV	0	0			0	23.2728	3	1	0	0	0	0	0	0	na	na	0	na	1	2	23.7	0	0	0	0	0							1	23.7	7.2	206.4	13.57	1.97408	5.32982	2.60786	1.76807	1	2a	4.7	0	naïve	SOF/RBV	1	3860
SOF RBV	0	0			1	21.5876	3	1	0	1	0	0	0	1	na	na	0	na	0			0	0	0	0	1							1	16.9	4.4	44.9	1.09	1.4816	3.80444	0.0861777	-2.30419	0	2a	2.2	0	naïve	SOF/RBV	1	9490
SOF RBV	0	0			1	17.8652	3	1	0	0	0	1	1	0	na	na	0	na	0			0	0	0	0	0							1	8.7	4.8	206.8	2.23	1.56862	5.33175	0.802002	-0.634153	1	2	4.2	0	naïve	SOF/RBV	1	4500
SOF RBV	0	0			0	24.5176	3	0	0	1	1	0	0	0	na	na	0	na	1			0	0	1	0	1	1.2	1	1	0	0	RFA	1	11.8	4.3	166.7	1.75	1.45862	5.1162	0.559616	-1.13491	0	2b	6.5	1	IFN	SOF/RBV	1	5450
SOF RBV	0	0			1	26.2654	3	0	0	0	0	0	1	1	na	na	0	na	0			0	0	0	0	0							1	3.3	3.5	11.6	0.41	1.25276	2.45101	-0.891598	-4.32817	0	2b	6.6	0	naïve	SOF/RBV	1	7310
SOF RBV	0	0			0	19.0033	3	1	0	0	0	0	0	0	na	na	na	na	0			0	0	0	0	0							1	2.8	2.6	45.8	0.47	0.955511	3.82428	-0.755023	-3.80642	0	2b	5.4	1	IFN	SOF/RBV	1	3630
SOF RBV	0	0			1	21.6368	3	1	1	1	0	0	0	0	na	na	0	na	0			0	0	0	0	0							1	3.7	4.1	43.2	1.36	1.41099	3.76584	0.307485	-2.17026	0	2b	6.5	0	naïve	SOF/RBV	1	5840
SOF RBV	0	0			0	26.3845	3	1	0	0	0	0	0	unknown	na	na	0	na	0			0	0	0	0	0							1	5.5	2.7	27.1	0.99	0.993252	3.29953	-0.0100503	-3.24206	0	2a	5.4	0	naïve	SOF/RBV	1	3870
SOF RBV	0	0			0	26.994	3	0	0	1	0	0	0	0	na	na	na	na	0			0	0	0	0	0							0		6.4	488.2	9.27	1.8563	6.19073	2.22678	1.6762	1	2b	6	0	naïve	SOF/RBV	1	2320
SOF RBV	0	0			0	17.692	3	1	0	0	0	0	1	0	na	na	na	na	0			0	0	0	0	0							0		3.8	85.7	0.72	1.335	4.45085	-0.328504	-2.57841	0	2b	6.6	0	naïve	SOF/RBV	1	4160
SOF RBV	0	0			1	19.9206	3	1	0	1	0	0	1	0	na	na	0	na	0			0	0	0	0	0							0		6.8	139.1	2.44	1.91692	4.93519	0.891998	-0.340411	1	2b	6.4	0	naïve	SOF/RBV	1	3730
SOF RBV	0	0			1	27.2394	3	0	0	0	1	0	0	0	na	na	na	na	0			0	0	0	0	0							1	9.6	4.6	42.5	0.89	1.52606	3.7495	-0.116534	-2.49795	0	2	5.3	0	naïve	SOF/RBV	1	5680
SOF RBV	0	0			1	24.305	3	1	0	0	0	0	0	0	na	na	na	na	0			0	0	0	0	0							1	5.3	3	19.6	1.6	1.09861	2.97553	0.470004	-2.77646	0	2b	6.6	0	naïve	SOF/RBV	1	7390
SOF RBV	0	0			1	19.6873	3	0	0	0	0	0	0	0	na	na	0	na	0			0	0	0	0	0							1	3.9	2.9	45.7	0.72	1.06471	3.8221	-0.328504	-3.22429	0	2a	5.9	1	PEG+RBV	SOF/RBV	1	2770
SOF RBV	0	0			0	28.3612	3	1	0	0	0	0	1	1	na	na	0	na	0			0	0	0	0	0							1	5.9	4.2	91.7	0.63	1.43508	4.51852	-0.462035	-2.56886	0	2b	6	0	naïve	SOF/RBV	1	3970
SOF RBV	0	0			0	19.0487	3	1	0	0	0	0	0	0	na	na	0	na	0			0	0	0	0	0							1	6.9	5	51.1	3.58	1.60944	3.93378	1.27536	-0.815862	0	2a	5.2	0	naïve	SOF/RBV	1	2670
SOF RBV	0	0			1	32.3755	3	0	0	1	0	0	0	1	na	na	0	na	0			0	0	0	0	0							0		5	49.1	1.96	1.60944	3.89386	0.672944	-1.48085	0	2a	6.8	1	IFN	SOF/RBV	1	6140
SOF RBV	0	0			1	22.9551	3	0	1	0	0	0	0	0	na	na	na	na	0			0	0	0	0	0							1	12.5	4.9	66.9	0.94	1.58924	4.2032	-0.0618754	-2.12721	0	3a	6.9	0	naïve	SOF/RBV	1	6130
SOF RBV	0	0			0	22.5827	3	1	1	0	0	0	1	1	na	na	0	na	0			0	0	0	0	0							1	3.5	3.1	17.1	0.34	1.1314	2.83908	-1.07881	-4.46568	0	2b	7.5	0	naïve	SOF/RBV	1	5030
SOF RBV	0	0			1	31.4346	3	0	0	0	0	0	0	0	0	0	0	na	0			0	0	0	0	0							0		2.6	27.9	0.71	0.955511	3.32863	-0.34249	-3.62614	0	2b	6.9	1	PEG+RBV	SOF/RBV	1	8340
SOF RBV	0	0			1	17.9914	3	0	0	0	0	0	0	unknown	0	na	0	ma	1			0	0	0	0	0							1	7.7	7	715.8	3.56	1.94591	6.5734	1.26976	0.958914	1	2	4.8	0	naïve	SOF/RBV	1	2860
SOF RBV	0	0			1	24.4282	3	1	0	1	0	0	1	1	na	na	0	na	0			0	0	0	0	0							1	8.7	5.7	254.8	7.08	1.74047	5.54048	1.95727	0.911001	1	2a	5.3	0	naïve	SOF/RBV	1	3980
SOF RBV	0	0			1	24.9706	3	1	0	0	1	0	0	1	na	na	0	na	0			0	0	0	0	0							1	3.9	3.9	22.6	0.89	1.36098	3.11795	-0.116534	-3.02263	0	2b	6	0	naïve	SOF/RBV	1	7700
SOF RBV	0	0			0	22.4875	3	1	0	0	0	0	1	1	na	na	0	na	0			0	0	0	0	0							1	4.8	3.7	16.5	1.12	1.30833	2.80336	0.113329	-3.00377	0	2b	6.5	0	naïve	SOF/RBV	1	6040
SOF RBV	0	0			1	27.3356	3	1	0	0	1	0	0	1	na	na	0	na	0			0	0	0	0	0							0		4.3	58.5	1.98	1.45862	4.06903	0.683097	-1.55372	0	2	5.4	0	naïve	SOF/RBV	1	5150
SOF RBV	0	0			1	19.4802	3	0	0	0	0	0	1	1	na	na	0	na	0			0	0	0	0	0							0		5.8	87.9	4.09	1.75786	4.4762	1.40854	-0.215122	1	2	6.4	0	naïve	SOF/RBV	1	5440
SOF RBV	0	0			0	37.2656	3	1	1	1	0	0	0	1	na	na	0	na	0			0	0	0	0	0							1	9.2	6	109.4	2.18	1.79176	4.69501	0.779325	-0.733134	0	2a	6	0	naïve	SOF/RBV	1	6420
SOF RBV	0	0			1	28.3049	3	1	0	1	0	0	1	1	na	na	0	na	0			0	0	0	0	0							1	6.4	3.8	25.9	0.22	1.335	3.25424	-1.51413	-4.47526	0	2b	7.2	0	naïve	SOF/RBV	1	7680
SOF RBV	0	0			1	28.1625	3	1	0	0	0	0	0	1	na	na	0	na	0			0	0	0	0	0							0		3.5	72.6	1.15	1.25276	4.28496	0.139762	-2.26098	0	2a	7.1	0	naïve	SOF/RBV	1	7670
SOF RBV	0	0			1	21.9969	3	1	0	1	0	1	0	0	na	na	0	na	1	5	varces	0	0	1	0	0							0		6	284	7.6	1.79176	5.64897	2.02815	1.10364	1	2a	4.7	0	naïve	SOF/RBV	1	4110
SOF RBV	0	0			1	34.3377	3	1	1	1	0	0	1	0	na	na	na	na	0			0	0	0	0	0							0		5.2	55.6	2.11	1.64866	4.01818	0.746688	-1.29089	0	2a	5.4	0	naïve	SOF/RBV	1	4960
SOF RBV	0	0			0	20.6331	3	0	0	0	0	0	1	0	na	na	0	na	0			0	0	0	0	0							1	4	7.7	214.2	1.2	2.04122	5.36691	0.182322	-0.727041	0	2b	5.6	0	naïve	SOF/RBV	1	3550
SOF RBV	0	0			1	23.203	3	1	0	1	0	0	0	0	na	na	0	na	0			0	0	0	0	0							0		7.5	74.6	0.72	2.0149	4.31214	-0.328504	-1.85861	0	2b	6.4	0	naïve	SOF/RBV	1	4500
SOF RBV	0	0			0	21.8436	3	1	0	1	0	0	0	0	na	na	0	na	0			0	0	0	0	0							1	23.4	7.5	620.4	6.66	2.0149	6.43036	1.89612	1.6337	1	2	6.2	1	IFN	SOF/RBV	1	1750
SOF RBV	0	0			1	21.3359	3	0	0	0	0	0	0	0	na	na	na	na	0			0	0	0	0	0							1	6.9	4.7	32.4	0.65	1.54756	3.47816	-0.430783	-2.95154	0	3	5.4	2	IFN→GP治験	SOF/RBV	1	6370
SOF RBV	0	0			1	20.764	3	1	1	0	0	0	0	1	na	na	0	na	0			0	0	0	0	0							1	6.1	4.1	31.9	0.98	1.41099	3.46261	-0.0202027	-2.68006	0	2	6.1	0	naïve	SOF/RBV	1	6520
SOF RBV	0	0			0	31.5656	3	0	0	0	0	0	0	0	na	na	0	na	1	4	9.5	0	0	1	0	0							0		12.1	357.7	5.97	2.49321	5.87969	1.78675	1.78483	1	2	5.9	0	naïve	SOF/RBV	1	3190
SOF RBV	0	0			0	20.6297	3	0	0	0	0	0	0	0	na	na	na	na	0			0	0	0	0	0							1	3.6	4.1	50.9	0.31	1.41099	3.92986	-1.17118	-3.66468	0	2	6	0	naïve	SOF/RBV	1	3500
SOF RBV	0	0			0	28.0499	3	0	0	0	0	0	0	0	na	na	na	na	0			0	0	0	0	0							1	11.8	5.9	222.9	3.44	1.77495	5.40672	1.23547	0.10925	1	2b	6.4	0	naïve	SOF/RBV	1	4360
SOF RBV	0	0			1	30.6771	3	0	0	0	0	0	0	0	na	1	0	na	0			0	0	0	0	0							1	5.3	3.9	14.7	0.9	1.36098	2.68785	-0.105361	-3.23692	0	2b	5.9	0	naïve	SOF/RBV	1	7820
SOF RBV	0	0			0	21.6722	3	1	0	0	0	0	0	0	na	na	0	na	0			0	0	0	0	0							1	8.5	4.7	238	13.43	1.54756	5.47227	2.59749	1.33459	1	2a	5.5	1	IFN	SOF/RBV	1	3060
SOF RBV	0	0			0	19.3631	3	0	0	1	0	0	0	0	na	na	0	na	0			0	0	0	0	0							1	4.1	3.4	45.8	0.59	1.22378	3.82428	-0.527633	-3.25054	0	2a	5.5	0	naïve	SOF/RBV	1	6840
SOF RBV	0	0			0	23.0486	3	1	0	1	0	0	0	1	na	na	0	na	0			0	0	0	0	0							1	4	5.1	169.3	1.67	1.62924	5.13167	0.512824	-0.977837	0	2a	6.9	0	naïve	SOF/RBV	1	4790
SOF RBV	0	0			1	23.9377	3	1	1	1	1	0	0	1	0	1	0	na	0			0	0	0	0	0							1	5.3	4.1	89.4	1.45	1.41099	4.49312	0.371564	-1.71921	0	2	7.5	0	naïve	SOF/RBV	1	7620
SOF RBV	0	0			1	20.8798	3	1	0	1	0	0	0	0	na	na	0	na	0			0	0	0	0	0							1	6.1	3.5	40	1.02	1.25276	3.68888	0.0198026	-2.70276	0	2	2.6	0	naïve	SOF/RBV	1	4600
SOF RBV	0	0			1	21.1765	3	0	0	0	0	0	1	1	na	na	0	na	0			0	0	0	0	0							1	14.8	4.1	77.6	1.48	1.41099	4.35157	0.392042	-1.77177	0	2b	7.1	1	PEG-IFN	SOF/RBV	1	5340
SOF RBV	0	0			0	24.9112	3	1	0	1	0	0	0	0	na	na	0	na	0			0	0	0	0	0							1	6.3	5.5	97.6	7.09	1.70475	4.58088	1.95869	0.366112	1	2b	6.2	0	naïve	SOF/RBV	1	4310
VKR（＋RBV）	0	0			0	17.3932	3	1	0	0	0	0	0	0	.	na	0	na	0			0	0	0	0	1	16	1	1	0	0	TACE	1	11.9	6.1	148.5	1.48	1.80829	5.00058	0.392042	-0.967135	0	1b	6	1	IFN	VKR	0	2810
VKR（＋RBV）	0	0			1	19.86	3	0	1	1	0	1	0	1	.	na	0	na	0			0	0	0	0	1	30	1	1	0	0	TACE	0		3.9	94	4.08	1.36098	4.54329	1.4061	-0.645211	1	1b	6.3	0	naïve	VKR	0	4820
VKR（＋RBV）	0	0			1	23.4617	3	1	1	1	0	0	1	0	.	na	0	na	1	2		0	0	0	0	1	30	1	1	0	0	TACE	1	34.3	10.3	404.4	7.94	2.33214	6.0024	2.07191	1.96642	1	1b	5.5	0	naïve	VKR	0	3860
VKR（＋RBV）	0	0			1	21.7993	3	1	0	1	1	0	1	0	.	na	0	na	0			0	0	0	0	0							1	6.5	4.8	79.5	3.5	1.56862	4.37576	1.25276	-0.655142	0	1b	4	0	naïve	VKR	0	4730
VKR（＋RBV）	0	0	na	na	0	23.5078	3	0	0	1	0	0	0	0	.	na	-	na	0			0	0	0	0	0							1	3	3.7	28.6	0.94	1.30833	3.35341	-0.0618754	-2.90174	0	2a	6.8	0	naïve	VKR/RBV	1	3240
VKR（＋RBV）	0	0			0	22.1165	3	1	0	1	0	0	0	0	.	na	0	na	0			0	0	0	0	0							1	10.4	3.9	128.9	1.74	1.36098	4.85904	0.553885	-1.39014	0	1b	6.3	0	naïve	VKR	0	4900
VKR（＋RBV）	0	0	na	na	1	21.9671	3	1	0	0	0	0	0	0	.	na	-	na	0			0	0	0	0	0							1	4.3	4.5	58.6	0.82	1.50408	4.07073	-0.198451	-2.44218	0	2a	6.7	1	ＩＦＮ、IFN・RBV(null)、ＳＯＦ+ＲＢＶ（Ｒｅｌａｐｓｅ）	VKR/RBV	1	3430
VKR（＋RBV）	0	0			0	24.5578	3	1	0	0	0	0	0	0	.	na	na	na	0			0	0	0	0	0							0		3.4	37.3	0.91	1.22378	3.61899	-0.0943107	-2.89531	0	1b	7.57	1	PEG＋RBV	VKR	0	5340
VKR（＋RBV）	0	0			1	24.5351	3	0	0	0	0	0	0	1	.	na	0	na	0			0	0	0	0	0							1	5	3.2	15.9	1.18	1.16315	2.76632	0.165514	-3.13675	0	1b	7.1	0	naïve	VKR	0	5390
VKR（＋RBV）	0	0	na	na	0	27.0703	3	0	0	0	0	0	0	na	.	na	-	na	0			0	0	0	0	0							1	6.7	6.1	130.5	0.72	1.80829	4.87137	-0.328504	-1.80536	0	2a	5.4	0	naïve	VKR/RBV	1	4900
VKR（＋RBV）	0	0			0	22.1607	3	1	0	0	0	0	0	0	.	na	0	na	1	5		0	0	1	0	0							1	12	6.3	714	9.41	1.84055	6.57088	2.24177	1.87382	1	1b	5.5	0	naïve	VKR	0	4260
VKR（＋RBV）	0	0			0	20.1726	3	1	0	0	0	0	0	0	.	na	0	na	0			0	0	0	0	0							1	3.8	3.8	25.2	1.14	1.335	3.22684	0.131028	-2.731	0	1b	5.4	0	naïve	VKR	0	4940
VKR（＋RBV）	0	0	na	na	0	26.7377	3	1	0	1	1	0	0	na	.	na	-	na	0			0	0	0	0	0							1	6.1	3.7	75.7	2.47	1.30833	4.32678	0.904218	-1.35699	0	2a	5.1	1	Ｐeg-IFN(Relapse)	VKR/RBV	1	4530
VKR（＋RBV）	0	0			0	30.385	3	1	1	1	1	0	0	0	.	na	0	na	0			0	0	0	0	0							1	16.8	5.9	295	3.03	1.77495	5.68698	1.10856	0.120997	1	1b	6.2	0	naïve	VKR	0	6910
VKR（＋RBV）	0	0			0	18.7305	3	1	0	0	1	0	0	0	.	na	0	na	0			0	0	0	0	0							1	4.7	4.5	38.7	1.03	1.50408	3.65584	0.0295588	-2.41668	0	1b	5	0	naïve	VKR	0	3450
VKR（＋RBV）	0	0	na	na	0	29.8768	3	1	0	0	1	0	0	na	.	na	-	na	0			0	0	0	0	0							1	7	3.4	66	1.84	1.22378	4.18965	0.609766	-1.84248	0	2a	6.8	2	SOF/RBV(Relapse)	VKR/RBV	1	6500
VKR（＋RBV）	0	0	na	na	0	23.7459	3	1	0	0	1	0	1	1	.	na	-	na	0			0	0	0	0	0							1	4.3	3.7	19	0.65	1.30833	2.94444	-0.430783	-3.51122	0	2a	5.5	0	naïve	VKR/RBV	1	6430
VKR（＋RBV）	0	0			1	24.1115	3	1	0	0	0	0	1	1	.	na	0	na	0			0	0	0	0	0							1	12	8	234.7	0.9	2.07944	5.45831	-0.105361	-0.941931	0	1b	6.2	0	naïve	VKR	0	4710
VKR（＋RBV）	0	0	na	na	1	32.7186	3	1	0	1	0	0	0	0	.	na	-	na	0			0	0	0	0	0							0	na	4.4	13.5	0.43	1.4816	2.60269	-0.84397	-3.93064	0	2a	7.2	1	PEG RBV	VKR/RBV	1	5110
VKR（＋RBV）	0	0			1	22.0386	3	0	0	0	1	0	1	1	.	na	0	na	0			0	0	0	0	0							1	14.3	7.5	11.5	9.09	2.0149	2.44235	2.20717	-0.131479	1	1b	4.9	0	naïve	VKR	0	6760
VKR（＋RBV）	0	0			1	23.9643	3	1	1	0	0	0	0	0	.	na	0	na	0			0	0	0	0	0							1	9.3	4.7	117.2	2.12	1.54756	4.76388	0.751416	-1.01148	0	1b	5.9	2	SMV	VKR	0	3540
VKR（＋RBV）	0	0			1	26.4236	3	1	0	0	0	0	0	0	na	na	0	na	1	2		0	0	0	0	0							1	19.1	7.6	236.8	3.29	2.02815	5.46722	1.19089	0.388635	1	1b	6	0	naïve	VKR	0	4990
VKR（＋RBV）	0	0			0	24.6094	3	1	0	0	1	0	0	0	.	na	0	na	0			0	0	0	0	0							1	5.3	3.8	21.6	0.71	1.335	3.07269	-0.34249	-3.31827	0	1b	6.2	1	PEG＋RBV	VKR	0	5020
VKR（＋RBV）	0	0			0	17.0874	3	0	0	0	0	0	1	0	.	na	na	na	0			0	0	0	0	0							1	12.3	7.5	99.8	2.47	2.0149	4.60317	0.904218	-0.387747	1	1b	6.3	0	naïve	VKR	0	4780
VKR（＋RBV）	0	0			0	20.8331	3	1	0	0	0	0	0	0	.	na	na	na	0			0	0	0	0	0							0		3.3	59.5	0.93	1.19392	4.08598	-0.0725707	-2.66124	0	1b	6.67	1	PEG＋RBV	VKR	0	3350
VKR（＋RBV）	0	0			1	19.052	3	1	1	0	1	0	0	0	.	na	0	na	1	1		0	0	0	0	0							1	18	7.3	203.7	9.53	1.98787	5.31665	2.25444	1.39942	1	1b	6.5	0	naïve	VKR	0	3600
VKR（＋RBV）	0	0			0	21.3599	3	0	0	0	0	0	1	0	.	na	na	na	0			0	0	0	0	0							1	3.7	3.9	27	1.15	1.36098	3.29584	0.139762	-2.65509	0	1b	6.1	0	naïve	VKR	0	5940
VKR（＋RBV）	0	0			0	17.332	3	1	0	0	0	0	0	0	.	na	0	na	0			0	0	0	0	0							1	9.3	5.3	355.8	10.75	1.66771	5.87437	2.37491	1.44824	1	1b	6.7	0	naïve	VKR	0	5310
VKR（＋RBV）	0	0	na	na	1	20.0789	3	1	0	0	0	0	0	na	.	na	-	na	0			0	0	0	0	0							0	na	3.8	19.3	0.24	1.335	2.96011	-1.42712	-4.53696	0	2a	6.2	0	naïve	VKR/RBV	1	5550
VKR（＋RBV）	0	0			0	17.8571	3	1	0	1	0	0	0	0	.	na	0	na	1	4		0	0	0	0	0							0		12.5	1812.2	9.43	2.52573	7.5023	2.2439	3.16493	1	1b	6.3	0	naïve	VKR	0	3650
VKR（＋RBV）	0	0	na	na	0	17.4044	3	1	0	0	0	0	0	0	.	na	-	na	0			0	0	0	0	0							1	5.5	2.6	77.4	1.55	0.955511	4.34899	0.438255	-2.25481	0	2a	6.3	0	naïve	VKR/RBV	1	4290
VKR（＋RBV）	0	0			0	28.0404	3	1	0	0	1	0	0	1	.	na	na	na	0			0	0	0	0	0							1	15.1	7.3	120.5	2.5	1.98787	4.79165	0.916291	-0.307216	1	1b	6.4	1	PEG＋RBV	VKR	0	7200
VKR（＋RBV）	0	0	na	na	1	24.1909	3	1	0	1	1	1	0	na	.	na	-	na	0			0	0	0	0	0							0	na	7	79.4	1.04	1.94591	4.3745	0.0392207	-1.51316	0	2a	4.4	0	naïve	VKR/RBV	1	6120
VKR（＋RBV）	0	0			1	27.3396	3	1	0	0	0	0	1	1	.	na	0	na	0			0	0	0	0	0							1	6.1	3.9	12.7	2.29	1.36098	2.5416	0.828552	-2.3155	0	1b	6.2	1	IFN-based	VKR	0	6860
VKR（＋RBV）	0	0			0	19.2234	3	1	0	0	0	0	1	0	.	na	0	na	0			0	0	0	0	0							1	9.3	7.5	196.5	7.34	2.0149	5.28066	1.99334	1.13288	1	1b	6.5	0	naïve	VKR	0	3880
VKR（＋RBV）	0	0			0	20.2096	3	0	0	0	0	0	0	0	.	na	0	na	0			0	0	0	0	0							1	4.4	2.8	30	1.4	1.02962	3.4012	0.336472	-2.77575	0	1b	5.9	0	naïve	VKR	0	4270
VKR（＋RBV）	0	0	na	na	0	14.6923	3	1	0	0	0	0	0	na	.	na	-	na	0			0	0	0	0	0							1	4.5	4.5	69.6	0.47	1.50408	4.24276	-0.755023	-2.94667	0	2a	6.6	1	PEG RBV	VKR/RBV	1	2940
VKR（＋RBV）	0	0			1	21.742	3	0	0	0	0	0	1	1	.	na	0	na	0			0	0	0	0	0							1	17.3	6.8	62.9	3.62	1.91692	4.14155	1.28647	-0.336174	1	1b	5.5	1	IFN based	VKR	0	2640
VKR（＋RBV）	0	0			1	18.2899	3	1	0	1	0	0	0	0	.	na	na	na	0			0	0	0	0	0							1	9.9	4.4	514.8	1.18	1.4816	6.24378	0.165514	-0.936287	0	1b	6.2	0	naïve	VKR	0	3520
VKR（＋RBV）	0	0			1	24.6181	3	0	0	0	0	0	1	0	.	na	0	na	0			0	0	0	0	0							1	3.3	4	10	0.78	1.38629	2.30259	-0.248461	-3.56303	0	1b	8	0	naïve	VKR	0	6770
VKR（＋RBV）	0	0			1	24.8163	3	0	0	0	0	0	0	0	.	na	0	na	0			0	0	0	0	0							0		3	39.6	1.53	1.09861	3.67883	0.425268	-2.45434	0	1b	5.7	0	naïve	VKR	0	6850
VKR（＋RBV）	0	0			0	21.9388	3	1	0	1	0	0	0	0	.	na	0	na	1	2		0	0	0	0	0							1	18.6	8.9	1161.9	2.19	2.18605	7.05781	0.783902	0.974336	1	1b	6.5	0	naïve	VKR	0	2700
VKR（＋RBV）	0	0			1	16.2685	3	1	1	1	0	0	0	0	.	na	0	na	0			0	0	0	0	0							1	7.2	6.2	84.3	2.06	1.82455	4.43438	0.722706	-0.892518	0	1b	5.3	0	naïve	VKR	0	4050
VKR（＋RBV）	0	0	na	na	1	16.6493	3	1	0	0	0	0	0	0	.	na	-	na	0			0	0	0	0	0							1	5.8	3.6	83.4	1.29	1.28093	4.42365	0.254642	-2.03238	0	2a	1.7	0	naïve	VKR/RBV	1	3490
VKR（＋RBV）	0	0	na	na	1	18.026	3	1	0	0	0	0	1	1	.	na	-	na	0			0	0	0	0	0							1	6.8	4.7	50.7	0.71	1.54756	3.92593	-0.34249	-2.62163	0	2a	5.5	0	naïve	VKR/RBV	1	4750
VKR（＋RBV）	0	0	na	na	1	23.4568	3	1	0	0	0	0	1	1	.	na	-	na	0			0	0	0	0	0							1	3.6	1.9	13.5	0.25	0.641854	2.60269	-1.38629	-5.48953	0	2a	6.9	0	naïve	VKR/RBV	1	6390
VKR（＋RBV）	0	0			0	21.7193	3	1	0	0	1	0	0	0	.	na	na	na	0			0	0	0	0	0							0		4.6	73.5	4.25	1.52606	4.29729	1.44692	-0.53849	1	1b	6.2	0	naïve	VKR	0	5350
VKR（＋RBV）	0	0			1	18.9069	3	1	0	1	0	0	1	1	.	na	0	na	0			0	0	0	0	0							0		6.2	1169.5	1.64	1.82455	7.06433	0.494696	0.247093	1	1b	6.4	0	naïve	VKR	0	4200
VKR（＋RBV）	0	0	na	na	1	27.31	3	1	0	1	1	0	0	1	-	na	-	na	0			0	0	0	0	0							1	5.3	3.8	15.7	1.23	1.335	2.75366	0.207014	-2.89867	0	2a	7	0	naïve	VKR/RBV	1	8890
VKR（＋RBV）	0	0	na	na	1	21.6713	3	0	0	1	0	0	1	1	.	na	-	na	0			0	0	0	0	0							1	7.9	5.9	189.4	5.12	1.77495	5.24386	1.63315	0.448708	1	2a	5.7	0	naïve	VKR/RBV	1	6790
VKR（＋RBV）	0	0	na	na	1	24.7934	3	1	0	0	1	0	1	1	.	na	-	na	0			0	0	0	0	0							1	8.7	5.8	96.7	2.29	1.75786	4.57161	0.828552	-0.784947	0	2a	5.3	0	naïve	VKR/RBV	1	6250
VKR（＋RBV）	0	0	na	na	1	27.5482	3	0	0	0	0	0	1	na	.	na	-	na	0			0	0	0	0	0							1	12	12.8	220.8	3.6	2.54945	5.39726	1.28093	1.05593	1	2a	6.1	0	naïve	VKR/RBV	1	4170
VKR（＋RBV）	0	0	na	na	1	20.7169	3	1	0	0	0	1	1	1	.	na	-	na	0			0	0	0	0	0							1	17.8	6.4	160.8	2.21	1.8563	5.08016	0.792993	-0.440683	1	2a	6.2	0	naïve	VKR/RBV	1	6190
VKR（＋RBV）	0	0			0	19.5111	3	1	1	1	0	0	0	0	na	na	0	na	0			0	0	0	0	0							0		5.4	83.6	1.16	1.6864	4.42604	0.14842	-1.6719	0	2a	6.8	0	naïve	VKR/RBV	1	6160
VKR（＋RBV）	0	0			1	17.4818	3	0	0	0	0	0	1	1	.	na	0	na	0			0	0	0	0	0							1	5	5.5	243.2	1.22	1.70475	5.49388	0.198851	-1.03491	0	1b	4.9	0	naïve	VKR	0	4890
VKR（＋RBV）	0	0	na	na	1	23.3572	3	1	0	0	0	0	0	0	.	na	-	na	0			0	0	0	0	0							0	na	3.3	57	0.7	1.19392	4.04305	-0.356675	-2.98753	0	2a	6.2	1	ＩＦＮ、ＳＯＦ+ＲＢＶ（Ｒｅｌａｐｓｅ）	VKR/RBV	1	3890
VKR（＋RBV）	0	0			0	18.9196	3	1	0	0	0	0	0	0	.	na	0	0	0			0	0	0	0	0							0		4.5	18.3	0.74	1.50408	2.9069	-0.301105	-3.1641	0	1b	6.06	0	naïve	VKR	0	3640
VKR（＋RBV）	0	0			1	20.3125	3	1	0	0	1	0	1	0	.	na	0	na	0			0	0	0	0	0							1	4	4.8	66.4	1.1	1.56862	4.1957	0.0953102	-1.98717	0	1b	5.6	0	naïve	VKR	0	6500
VKR（＋RBV）	0	0			1	16.8512	3	1	0	1	0	0	0	0	.	na	0	na	0			0	0	0	0	0							1	8.6	4.5	42.5	3.09	1.50408	3.7495	1.12817	-1.19299	0	1b	4.1	0	naïve	VKR	0	3590
VKR（＋RBV）	0	0	na	na	1	21.7993	3	0	1	1	0	0	0	na	.	na	-	na	0			0	0	0	0	0							1	5.4	4.9	119.5	2.86	1.58924	4.78332	1.05082	-0.632599	1	2a	5.3	0	naïve	VKR/RBV	1	4540
VKR（＋RBV）	0	0			1	17.6327	3	1	0	0	0	0	1	0	.	na	0	na	0			0	0	0	0	0							1	6	4.7	126.3	1.34	1.54756	4.83866	0.29267	-1.46254	0	1b	5.3	2	SMV	VKR	0	3550
VKR（＋RBV）	0	0			1	20.3584	3	1	0	1	0	0	0	1	na	na	0	na	0			0	0	0	0	0							1	21.1	3.8	133.4	2.02	1.335	4.89335	0.703098	-1.24287	0	1b	5.9	0	naïve	VKR	0	7940
VKR（＋RBV）	0	0			1	27.4839	3	0	1	1	1	0	0	1	.	na	0	na	0			0	0	0	0	0							0		4.1	215.4	2.17	1.41099	5.3725	0.774727	-0.825673	0	1b	5.8	0	naïve	VKR	0	6570
VKR（＋RBV）	0	0			1	22.6474	3	1	0	1	0	0	1	1	.	na	na	na	0			0	0	0	0	0							1	4.2	3.6	31.9	0.46	1.28093	3.46261	-0.776529	-3.64021	0	1b	6.3	1	IFN単独	VKR	0	5250
VKR（＋RBV）	0	0	na	na	0	21.4573	3	1	0	0	0	0	0	0	.	na	-	na	0			0	0	0	0	0							0	na	3.4	40	1.19	1.22378	3.68888	0.173953	-2.57177	0	2a	4.8	0	naïve	VKR/RBV	1	4780
[truncated: 155 more columns]
